# Supplementary material for: Metabolic and physiological effects of water stress on Moshgak (Ducrosia anethifolia Boiss) populations using GC–MS and multivariate analyses
Source: Sci Rep. 2022 Dec 22;12:22148. doi: 10.1038/s41598-022-25195-1 (PMC9780208; doi:10.1038/s41598-022-25195-1)
Supplement: Supplementary file 1 — Supplementary Information. [file 41598_2022_25195_MOESM1_ESM.xlsx]

## Sheet: Sheet1
year	en	gen	rep	ESOS	phenol	flavonoied	IC50
1	1	1	1	1.5	56.681	3.38141	630
1	1	1	2	1.53	57.5	3.76	634
1	1	1	3	1.148	55.63	3.24	628.6
1	1	2	1	1.833	93.0217	3.01282	356.5
1	1	2	2	1.836	95.34	3.87	357.8
1	1	2	3	1.862	92.4	3.45	353.69
1	1	3	1	1.8	76.6154	3.54167	323.4
1	1	3	2	1.797	78.34	3.78	326.45
1	1	3	3	1.812	75.02	3.32	320.6
1	1	4	1	1.33	72.3069	3.55769	599.8
1	1	4	2	1.313	74.6	3.89	602.5
1	1	4	3	1.342	71.23	3.95	593.5
1	1	5	1	1.633	71.6359	3.30128	315
1	1	5	2	1.613	73.54	3.65	318.3
1	1	5	3	1.651	70.24	3.21	313.28
1	1	6	1	0.7333	57.088	3.36538	222.333
1	1	6	2	0.782	56.76	3.89	228.7
1	1	6	3	0.7	58.34	3.21	218.7
1	1	7	1	1.6	46.6281	3.97436	314.6
1	1	7	2	1.66	47.34	4.09	318.5
1	1	7	3	1.6	45.67	3.99	310.65
1	1	8	1	1.666	95.7765	3.50962	678
1	1	8	2	1.6	97.96	3.7	680.4
1	1	8	3	1.67	93.87	3.42	675.98
1	1	9	1	1.566	71.5366	3.65385	622
1	1	9	2	1.531	73.62	3.79	625.5
1	1	9	3	1.581	70.35	3.56	620.49
1	1	10	1	1.766	48.1162	3.26923	671
1	1	10	2	1.723	49.04	3.45	669
1	1	10	3	1.792	47.28	3.12	672
1	1	11	1	1.566	59.1219	3.04487	316.1
1	1	11	2	1.582	60.21	3.2	314
1	1	11	3	1.541	58.31	2.98	320.34
1	1	12	1	2	94.4069	3.33333	130.52
1	1	12	2	2.05	97.48	3.42	128.56
1	1	12	3	2	92.68	3.26	132.54
1	1	13	1	2.266	45.0157	4.15064	155.9
1	1	13	2	2.32	46.98	4.21	159
1	1	13	3	2.21	43.53	4.02	150.32
1	1	14	1	1.6	59.3587	3.0609	165.7
1	1	14	2	1.66	59.89	3.17	160.59
1	1	14	3	1.6	58.95	3.01	170.48
1	1	15	1	0.933	54.894	3.15705	210.533
1	1	15	2	0.952	56.45	3.28	217.51
1	1	15	3	0.912	52.34	3.02	203.42
1	1	16	1	1.3	90.2581	3.49359	639.2
1	1	16	2	1.33	91.21	3.57	635
1	1	16	3	1.3	89.38	3.38	642.5
1	1	17	1	1.466	71.795	3.8141	134.28
1	1	17	2	1.483	73.97	3.95	136.5
1	1	17	3	1.442	70.88	3.65	130.22
1	1	18	1	1.5	50.4438	3.83013	309.8
1	1	18	2	1.56	52.61	3.9	312.4
1	1	18	3	1.5	49.34	3.6	316.32
1	1	19	1	1.6	47.494	3.70192	220.933
1	1	19	2	1.6	47.94	3.75	228.5
1	1	19	3	1.66	46.98	3.65	222.45
1	1	20	1	1.433	64.0808	3.15705	633.6
1	1	20	2	1.4	64.8	3.26	632.4
1	1	20	3	1.452	63.95	3.04	635.12
1	1	21	1	1.1333	81.3719	3.38141	138.2
1	1	21	2	1.3	82.31	3.3	140.65
1	1	21	3	1.34	80.78	3.54	135.5
1	1	22	1	1.929	80.4018	3.50962	695.6
1	1	22	2	1.98	80.3	3.42	697.4
1	1	22	3	1.88	80.48	3.64	693.21
1	1	23	1	2.4	45.2579	3.70192	318
1	1	23	2	2.46	47.53	3.76	324
1	1	23	3	2.4	43.68	3.78	315
1	1	24	1	1.36	58.7424	3.36538	624.2
1	1	24	2	1.3	59.32	3.45	628.5
1	1	24	3	1.3	57.89	3.37	620.67
1	2	1	1	1.8	60.551	3.65385	650
1	2	1	2	1.61	61.6	3.88974	665
1	2	1	3	1.448	59.43	3.77179	647.4
1	2	2	1	2.033	95.9217	3.20513	390.1
1	2	2	2	2.236	98.74	3.91026	373.5
1	2	2	3	2.162	95.2	3.55769	372.34
1	2	3	1	1.88	78.5754	4.07051	343.4
1	2	3	2	2.097	82.21	4.23077	357.45
1	2	3	3	2.012	79.12	4.15064	339.4
1	2	4	1	1.73	76.1069	4.3	633.4
1	2	4	2	1.613	77.5	4.4	618.2
1	2	4	3	1.422	74.63	4.52	612.15
1	2	5	1	1.933	74.4359	3.46154	335
1	2	5	2	1.813	75.5	3.71795	349.3
1	2	5	3	2.051	74.11	3.58974	332.08
1	2	6	1	1.0333	61.188	3.58974	255.933
1	2	6	2	0.862	60.56	3.49359	244.4
1	2	6	3	1	61.24	3.54167	237.35
1	2	7	1	1.8	50.0281	4.15385	334.6
1	2	7	2	2.06	50.14	4.39103	349.5
1	2	7	3	1.9	47.63	4.27244	329.45
1	2	8	1	1.746	99.6465	3.8141	711.6
1	2	8	2	1.9	102.06	4.35897	696.1
1	2	8	3	1.87	97.67	4.08654	694.63
1	2	9	1	1.966	74.4366	4.35897	642
1	2	9	2	1.831	77.02	4.32692	656.5
1	2	9	3	1.661	73.15	4.34295	639.29
1	2	10	1	2.066	50.0762	3.97436	704.6
1	2	10	2	1.923	52.91	3.84615	684.7
1	2	10	3	2.192	51.38	3.91026	690.65
1	2	11	1	1.866	62.9219	4.36	336.1
1	2	11	2	1.662	63.11	4.3	345
1	2	11	3	1.841	61.71	4.09	339.14
1	2	12	1	2.2	97.2069	3.42949	164.12
1	2	12	2	2.45	99.44	3.55769	144.26
1	2	12	3	2.3	96.55	3.49359	151.19
1	2	13	1	2.346	49.1157	4.42308	175.9
1	2	13	2	2.62	50.78	4.90385	190
1	2	13	3	2.41	46.43	4.66346	169.12
1	2	14	1	2	62.7587	3.97436	199.3
1	2	14	2	1.96	62.69	4.07051	176.29
1	2	14	3	1.68	60.91	4.02244	189.13
1	2	15	1	1.233	58.764	3.55769	230.533
1	2	15	2	1.152	60.55	3.75	248.51
1	2	15	3	1.312	56.14	3.65385	222.22
1	2	16	1	1.6	93.1581	3.809	672.8
1	2	16	2	1.41	94.61	4.2	650.7
1	2	16	3	1.6	92.18	4.12	661.15
1	2	17	1	1.666	73.755	4.45513	154.28
1	2	17	2	1.883	77.84	4.32692	167.5
1	2	17	3	1.742	74.98	4.39103	149.02
1	2	18	1	1.58	54.2438	4.51282	343.4
1	2	18	2	1.86	55.51	4.60897	328.1
1	2	18	3	1.7	52.74	4.5609	334.97
1	2	19	1	2	50.294	4.35897	240.933
1	2	19	2	1.9	49.9	4.26282	259.5
1	2	19	3	1.74	50.85	4.3109	241.25
1	2	20	1	1.733	68.1808	3.8141	667.2
1	2	20	2	1.6	68.6	3.75	648.1
1	2	20	3	1.852	66.85	3.78205	653.77
1	2	21	1	1.4333	84.7719	4.13462	158.2
1	2	21	2	1.38	85.11	3.97436	171.65
1	2	21	3	1.64	82.74	4.05449	154.3
1	2	22	1	2.129	84.2718	3.94231	729.2
1	2	22	2	2.38	84.4	4.10256	713.1
1	2	22	3	2.18	84.28	4.02244	711.86
1	2	23	1	2.48	48.1579	4.29487	338
1	2	23	2	2.76	50.93	4.13462	355
1	2	23	3	2.6	46.48	4.21474	333.8
1	2	24	1	1.76	60.7024	3.46154	657.8
1	2	24	2	1.6	63.19	3.39744	644.2
1	2	24	3	1.38	61.99	3.42949	639.32
1	3	1	1	2.3	70.9964	4.61538	662
1	3	1	2	2.24	68.9833	5.0641	673
1	3	1	3	1.898	69.9899	4.83974	655.1
1	3	2	1	2.543	110.319	6.1859	395.48
1	3	2	2	2.346	115.245	5.28846	386.87
1	3	2	3	2.522	112.782	5.73718	380.47
1	3	3	1	2.38	90.2212	4.13462	355.4
1	3	3	2	2.727	88.7467	4.35897	365.45
1	3	3	3	2.462	89.484	4.24679	347.1
1	3	4	1	2.24	107.41	4.42308	638.78
1	3	4	2	1.723	105.872	4.48718	625.87
1	3	4	3	1.782	106.641	4.45513	620.28
1	3	5	1	2.433	110.665	4.77564	347
1	3	5	2	2.443	111.682	4.83974	357.3
1	3	5	3	2.501	111.174	4.80769	339.78
1	3	6	1	1.5433	97.1524	3.98974	261.313
1	3	6	2	0.972	95.8661	3.68359	255.87
1	3	6	3	1.36	96.5092	3.72167	245.48
1	3	7	1	2.3	71.7514	4.19872	346.6
1	3	7	2	2.69	70.598	5.80128	357.5
1	3	7	3	2.35	71.1747	5	337.15
1	3	8	1	2.256	103.169	4.7	716.98
1	3	8	2	2.01	103.839	4.5	715.87
1	3	8	3	2.23	103.504	4.6	702.76
1	3	9	1	2.466	79.2613	5.54487	654
1	3	9	2	2.461	84.897	5.19231	664.5
1	3	9	3	2.111	82.0791	5.36859	646.99
1	3	10	1	2.576	51.0949	4.61538	709.98
1	3	10	2	2.033	55.062	4.29487	685.87
1	3	10	3	2.552	53.0784	4.45513	698.78
1	3	11	1	2.366	70.3021	4.39744	348.1
1	3	11	2	2.292	68.5672	4.30128	353
1	3	11	3	2.291	69.4347	4.34	346.84
1	3	12	1	2.71	101.125	4.3	169.5
1	3	12	2	2.56	102.64	3.86	25.87
1	3	12	3	2.66	101.883	4.12	159.32
1	3	13	1	2.846	95.658	4.45513	187.9
1	3	13	2	3.25	93.561	5.22436	198
1	3	13	3	2.86	94.6095	4.83974	176.82
1	3	14	1	2.51	103.459	4.42308	204.68
1	3	14	2	2.07	102.008	4.90385	325.87
1	3	14	3	2.04	102.734	4.66346	197.26
1	3	15	1	1.733	98.9603	4.74359	242.533
1	3	15	2	1.782	95.3885	5.32051	256.51
1	3	15	3	1.762	97.1744	5.03205	229.92
1	3	16	1	2.11	139.202	4.03846	678.18
1	3	16	2	1.52	123.183	4.29487	675.87
1	3	16	3	1.96	131.193	4.16667	669.28
1	3	17	1	2.166	87.9202	4.77564	166.28
1	3	17	2	2.513	90.1931	4.9359	175.5
1	3	17	3	2.192	89.0567	4.85577	156.72
1	3	18	1	2.09	55.8427	4.78526	348.78
1	3	18	2	1.97	64.3917	5.76923	345.87
1	3	18	3	2.06	60.1172	5.8109	343.1
1	3	19	1	2.5	99.1652	4.74359	252.933
1	3	19	2	2.53	98.8202	4.45513	267.5
1	3	19	3	2.19	98.9927	4.59936	248.95
1	3	20	1	2.243	101.425	4.03846	672.58
1	3	20	2	1.71	89.8911	3.97436	665.87
1	3	20	3	2.212	95.658	4.00641	661.9
1	3	21	1	1.9333	126.885	4.51923	170.2
1	3	21	2	2.01	107.186	5.41667	179.65
1	3	21	3	2.09	117.036	4.96795	162
1	3	22	1	2.639	125.269	4.83	734.58
1	3	22	2	2.49	115.224	5.15	725.87
1	3	22	3	2.54	120.247	4.86	719.99
1	3	23	1	2.98	99.211	4.64744	350
1	3	23	2	3.39	99.9781	5.44872	363
1	3	23	3	3.05	99.5945	5.04808	341.5
1	3	24	1	2.27	69.4947	3.49359	663.18
1	3	24	2	1.71	70.1204	3.71795	25.87
1	3	24	3	1.74	69.8075	3.60577	647.45
2	1	1	1	2	59.57	4.6	636
2	1	1	2	2.03	60.32	4.8	638.6
2	1	1	3	1.98	58.6	4.3	635.21
2	1	2	1	2.33	96.5	4.8	360.2
2	1	2	2	2.6	97.34	4.56	365.7
2	1	2	3	2.54	95.3	4.63	358.34
2	1	3	1	2.3	79.34	4.76	378.5
2	1	3	2	2.2	80.53	4.89	379.8
2	1	3	3	2.26	77.87	4.32	373.4
2	1	4	1	1.89	74.6	4.65	653
2	1	4	2	1.92	75.78	4.78	658.6
2	1	4	3	1.88	73.9	4.32	650
2	1	5	1	2.11	75.23	4.67	367.7
2	1	5	2	2.16	77.56	4.86	378.84
2	1	5	3	2.18	73.89	4.25	365.4
2	1	6	1	0.98	59.67	4.63	270.6
2	1	6	2	1.03	60.36	4.68	288.45
2	1	6	3	1.05	58.45	4.36	268.3
2	1	7	1	2.1	49.6	4.8	370.75
2	1	7	2	2.3	50.84	4.95	382.31
2	1	7	3	2.17	48.45	4.75	367.34
2	1	8	1	2.17	99.89	3.95	690
2	1	8	2	2.19	99.58	4.05	698.67
2	1	8	3	2.22	98.56	3.8	688.39
2	1	9	1	2.06	75.67	4.6	684
2	1	9	2	2.03	76.56	4.73	695.67
2	1	9	3	2.09	74.38	4.38	682
2	1	10	1	2.36	50.87	4.08	702
2	1	10	2	2.4	51.46	4.14	700.23
2	1	10	3	2.29	49.69	3.89	701.34
2	1	11	1	2.06	64.56	3.63	340.54
2	1	11	2	2.08	64.34	3.72	348.54
2	1	11	3	2.05	63.98	3.59	339
2	1	12	1	2.6	98.56	3.86	192
2	1	12	2	2.7	99.68	3.94	185.65
2	1	12	3	2.78	98.32	3.76	180.24
2	1	13	1	2.82	47.56	4.65	205
2	1	13	2	2.74	48.97	4.8	198.5
2	1	13	3	2.65	46.34	4.58	207.45
2	1	14	1	2.1	64.57	3.56	220
2	1	14	2	2.2	67.56	3.89	222.13
2	1	14	3	2.17	64.23	3.58	218.32
2	1	15	1	1.45	58.58	3.63	275.4
2	1	15	2	1.47	60.45	3.79	278.3
2	1	15	3	1.41	56.45	3.49	270.3
2	1	16	1	1.88	98.56	3.8	700.56
2	1	16	2	1.89	99.68	3.96	710.34
2	1	16	3	1.79	98.45	3.78	698.2
2	1	17	1	1.9	78.67	4.57	186.5
2	1	17	2	1.95	78.56	4.76	187.4
2	1	17	3	1.94	77.89	4.4	178.5
2	1	18	1	2	57.56	4.78	390
2	1	18	2	2.06	59.64	4.98	386.5
2	1	18	3	2	54.34	4.24	380.45
2	1	19	1	2.19	57.54	4.45	280
2	1	19	2	2.2	56.46	4.52	289.54
2	1	19	3	2.05	55.48	4.35	283.5
2	1	20	1	1.98	68.67	3.65	696
2	1	20	2	1.92	70.43	3.9	689
2	1	20	3	1.9	67.49	3.45	702.3
2	1	21	1	1.67	86.56	3.75	203
2	1	21	2	1.65	87.64	3.82	189.5
2	1	21	3	1.6	84.68	3.69	210.43
2	1	22	1	2.46	85.6	4.03	710
2	1	22	2	2.4	88.59	4.15	716.5
2	1	22	3	2.41	90.45	4.1	694.5
2	1	23	1	2.9	50.89	4.2	389
2	1	23	2	2.87	52.56	4.32	396
2	1	23	3	2.79	49.56	4.26	384
2	1	24	1	1.8	67.5	3.76	693.5
2	1	24	2	1.82	69.34	3.93	692.3
2	1	24	3	1.85	64.34	3.8	698
2	2	1	1	2.3	63.051	5.13	656
2	2	1	2	2.23	64.66	5.16	669.6
2	2	1	3	2.38	63.55	4.64	654.01
2	2	2	1	2.63	99.5217	5.82	393.8
2	2	2	2	2.68	102.19	5.26	381.4
2	2	2	3	2.84	97.09	5.26	376.99
2	2	3	1	2.5	81.2454	5.49	398.5
2	2	3	2	2.6	84.71	5.27	410.8
2	2	3	3	2.56	82.18	4.82	392.2
2	2	4	1	1.97	79.2269	5.01	686.6
2	2	4	2	2.22	81.1	5.12	674.3
2	2	4	3	2.08	78.08	5.32	668.65
2	2	5	1	2.51	77.3259	5.37	387.7
2	2	5	2	2.46	78.17	5.49	409.84
2	2	5	3	2.26	76.61	4.98	384.2
2	2	6	1	1.28	64.248	4.97	304.2
2	2	6	2	1.23	64.68	5.18	304.15
2	2	6	3	1.45	65.84	4.72	286.95
2	2	7	1	2.4	53.4781	5.14	390.75
2	2	7	2	2.38	52.03	5.95	413.31
2	2	7	3	2.47	50.3	5.12	386.14
2	2	8	1	2.37	102.146	4.58	723.6
2	2	8	2	2.59	105.12	4.78	714.37
2	2	8	3	2.52	99.79	4.23	707.04
2	2	9	1	2.14	78.0366	5.1	704
2	2	9	2	2.33	80.47	5.09	726.67
2	2	9	3	2.29	75.04	4.72	700.8
2	2	10	1	2.76	52.7462	5.08	735.6
2	2	10	2	2.7	55.41	4.72	715.93
2	2	10	3	2.37	54.44	4.52	719.99
2	2	11	1	2.36	67.0419	4.80769	360.54
2	2	11	2	2.28	65.71	4.90385	379.54
2	2	11	3	2.45	65.16	4.85577	357.8
2	2	12	1	2.9	99.0969	4.22	225.6
2	2	12	2	2.78	102.11	4.28	201.35
2	2	12	3	3.08	100.05	4.76	198.89
2	2	13	1	3.02	52.1757	5.35	225
2	2	13	2	3.14	53.9	5.43	229.5
2	2	13	3	2.95	50.03	5.31	226.25
2	2	14	1	2.18	68.2087	3.95	253.6
2	2	14	2	2.5	64.58	4.39	237.83
2	2	14	3	2.37	63.58	3.94	236.97
2	2	15	1	1.85	61.264	3.97	295.4
2	2	15	2	1.77	63.61	4.79	309.3
2	2	15	3	1.49	60.26	4.19	289.1
2	2	16	1	2.18	96.7581	4.43	734.16
2	2	16	2	2.09	98.06	4.69	726.04
2	2	16	3	2.19	95.07	4.26	716.85
2	2	17	1	2.2	78.425	5.07	206.5
2	2	17	2	2.03	80.34	5.12	218.4
2	2	17	3	2.24	78.04	4.74	197.3
2	2	18	1	2.2	57.3638	5.78	423.6
2	2	18	2	2.46	59.11	5.68	402.2
2	2	18	3	2.3	56.19	4.87	399.1
2	2	19	1	2.27	52.184	5.01	300
2	2	19	2	2.5	52.57	5.03	320.54
2	2	19	3	2.25	53.35	4.85	302.3
2	2	20	1	2.38	71.2408	4.01	729.6
2	2	20	2	2.22	72.72	4.24	704.7
2	2	20	3	1.98	70.45	4.54	720.95
2	2	21	1	1.97	88.2219	4.45	223
2	2	21	2	1.85	87	4.45	220.5
2	2	21	3	2	87.41	4.42	229.23
2	2	22	1	2.76	86.7718	4.43	743.6
2	2	22	2	2.48	87.46	4.65	732.2
2	2	22	3	2.71	87.4	4.48	713.15
2	2	23	1	3.1	51.7579	4.54	409
2	2	23	2	3.27	54.38	5.32	427
2	2	23	3	3.09	48.37	4.96	402.8
2	2	24	1	1.88	63.3724	4.39	727.1
2	2	24	2	2.12	65.69	4.66	708
2	2	24	3	2.05	65.05	4.8	716.65
2	3	1	1	2.8	75.6264	5.66	668
2	3	1	2	2.86	74.2833	5.52	677.6
2	3	1	3	2.83	75.6899	4.98	661.71
2	3	2	1	3.14	114.119	6.84	399.18
2	3	2	2	2.79	119.565	5.96	385.87
2	3	2	3	3.2	117.882	5.89	385.12
2	3	3	1	3	94.7412	6.22	410.5
2	3	3	2	3.23	94.7567	5.65	418.8
2	3	3	3	3.01	94.114	5.32	399.9
2	3	4	1	2.48	112.71	5.37	691.98
2	3	4	2	2.33	110.572	5.46	625.87
2	3	4	3	2.44	110.441	6.32	676.78
2	3	5	1	3.01	113.985	6.07	399.7
2	3	5	2	3.09	116.782	6.12	417.84
2	3	5	3	2.71	115.694	5.71	391.9
2	3	6	1	1.79	103.162	5.31	309.58
2	3	6	2	1.34	100.496	5.68	285.87
2	3	6	3	1.81	101.809	5.08	295.08
2	3	7	1	2.9	77.4514	5.48	402.75
2	3	7	2	3.01	74.398	6.95	421.31
2	3	7	3	2.92	74.4947	5.49	393.84
2	3	8	1	2.88	108.269	5.21	728.98
2	3	8	2	2.7	108.359	5.51	725.87
2	3	8	3	2.88	109.514	4.66	715.17
2	3	9	1	2.64	81.8913	5.6	716
2	3	9	2	2.96	90.197	5.45	734.67
2	3	9	3	2.74	87.7791	5.06	708.5
2	3	10	1	3.27	54.8949	6.08	740.98
2	3	10	2	2.81	59.382	5.3	725.87
2	3	10	3	2.73	58.1784	5.15	728.12
2	3	11	1	2.86	74.8221	5.09	372.54
2	3	11	2	2.91	74.5772	4.88	387.54
2	3	11	3	2.9	74.0647	4.59	365.5
2	3	12	1	3.41	106.425	4.58	230.98
2	3	12	2	2.89	108.34	4.62	225.87
2	3	12	3	3.44	105.683	5.76	207.02
2	3	13	1	3.52	99.978	6.05	237
2	3	13	2	3.77	96.661	6.06	237.5
2	3	13	3	3.4	99.1295	6.04	233.95
2	3	14	1	2.69	109.469	4.34	258.98
2	3	14	2	2.61	106.638	4.89	235.87
2	3	14	3	2.73	108.034	4.3	245.1
2	3	15	1	2.35	104.66	4.31	307.4
2	3	15	2	2.4	99.1885	5.79	317.3
2	3	15	3	1.94	101.494	4.89	296.8
2	3	16	1	2.69	144.302	5.06	739.54
2	3	16	2	2.2	128.703	5.42	725.87
2	3	16	3	2.55	137.203	4.74	724.98
2	3	17	1	2.7	92.5502	5.57	218.5
2	3	17	2	2.66	95.4931	5.48	226.4
2	3	17	3	2.69	94.7567	5.08	205
2	3	18	1	2.71	59.6427	6.78	428.98
2	3	18	2	2.57	68.7117	6.38	725.87
2	3	18	3	2.66	65.2172	6.5	407.23
2	3	19	1	2.77	103.685	5.57	312
2	3	19	2	3.13	103.83	5.54	328.54
2	3	19	3	2.7	103.623	5.35	310
2	3	20	1	2.89	106.725	4.37	734.98
2	3	20	2	2.33	94.5911	4.58	725.87
2	3	20	3	2.34	99.458	5.63	729.08
2	3	21	1	2.47	131.205	5.15	235
2	3	21	2	2.48	112.286	5.08	228.5
2	3	21	3	2.45	121.556	5.15	236.93
2	3	22	1	3.27	132.299	5	728.98
2	3	22	2	2.59	119.854	5.32051	725.87
2	3	22	3	3.07	125.547	5.16026	721.28
2	3	23	1	3.6	103.911	4.88	421
2	3	23	2	3.9	103.778	6.32	435
2	3	23	3	3.54	103.915	5.66	410.5
2	3	24	1	2.39	74.5947	5.02	732.48
2	3	24	2	2.23	74.6404	5.39	725.87
2	3	24	3	2.41	75.8175	5.14	724.78

## Sheet: Sheet2
en	population	gen	α Thujene	α pinene	thuja-2,4-(10)diene	Sabinene	β Pinene	Myrcane	pCymene	Limonene	Ɣ Terpinene	pCymenene	Linalool	cis-Verbenol	trans- Verbenol	cis- Chrysantheol	pCymen-4-0l	Decanal	Verbenone	cis-Chrysanthenyl acetate	trans- pinocarvyl acetate	cis- pinocarvyl acetate	Myrtenyl acetate	Geranyl acetate	z- Jasmonyl acetate	2E-Dodecanal
1	Abadeh	5		4.77	0.23		0.42	1.27	0.35	1.03	0.217		0.202	0.389	1.86					39.13				0.543
2	Abadeh	5		11.1	0.38	0.61	0.854	2.308	0.639	1.517	0.577	0.155	0.373	0.535	2.802				0.429	43.789			0.298	1.076	0.309	0.328
3	Abadeh	5		12.58	1.085	0.838	1.025	2.55	0.98	1.53	1.309	0.6	0.463	1.335	3.326	1.95	0.221	0.561	0.481	56.92	2.08	2.68	0.586	2.29	0.727	0.871
1	Ferydunshahr	8		4.05			0.321	1.181	0.241	0.741	0.293			0.233	0.426					54.28				0.543	0.265
2	Ferydunshahr	8		4.4		0.33	0.404	1.23	0.25	0.78	0.312		0.112	0.564	0.875			0.321	0.145	60.2				0.605	0.3	0.43
3	Ferydunshahr	8		5.7	0.62	0.624	0.649	1.43	0.254	0.878	0.344		0.25	0.957	1.394	0.473		0.57	0.367	67.65	1.47	2.75	0.254	0.651	0.374	0.581
1	Qazvin	11		3.277		0.702	0.331													55.52				0.941	0.222	0.455
2	Qazvin	11		3.67		0.465	0.482	1.202		1.182	0.313				0.933			0.306		61.409				1.241	0.239	0.524
3	Qazvin	11	0.304	3.89	0.54	0.495	1.22	1.328	1.06	1.745	2.9		0.348		1.209	0.488	0.362	0.692		63.96				1.532	0.277	0.94
1	Kerman	13		2.32		0.328		1.241		0.584	0.344			0.3	0.548					53.6				0.518
2	Kerman	13		7.11		0.599	0.254	2.15		0.956	0.779			0.384	1.556				0.324	59.97				0.613	0.396	0.267
3	Kerman	13		8.33		0.947	0.599	2.3	0.621	1.21	0.977	0.276	0.136	1.93	1.93	0.347	0.204	0.347	0.38	64.28	2.62			0.752	0.397	0.349
1	Semiom	16		2.407		0.528	0.23	0.469	0.581						0.979			0.337		66.42				0.415
2	Semiom	16		3.15		0.6	0.343	0.73	0.832	0.35					1.25			0.428		67.14				0.607		0.366
3	Semiom	16		5.49		0.698	0.688	1.459	0.835	0.859	0.768		0.35	0.202	1.729			1.521	0.19	71.119	2.64	0.638		1.419	0.492	0.493
1	Hormozgan	17		3.89		0.451	0.271	0.591	0.284	0.682				0.288	1.181			0.332		51.2				0.491
2	Hormozgan	17		4.66		0.519	0.301	0.744	0.38	0.749	1.34			1.112	1.452			0.46	0.169	51.9				0.667		0.359
3	Hormozgan	17		6.7		0.676	0.411	0.882	0.828	1.04	1.399			1.256	1.812	0.594		1.992	0.379	57.62	2.879	2.683	0.739	0.857	0.209	0.526
1	Abarkuh1	22		0.414					0.226	0.236	0.332		0.207	0.549	0.32			0.234		43.41				0.834	0.246	0.345
2	Abarkuh1	22		1.44					4.3	0.629	0.682		0.433	0.717	0.38			0.348		49.65				1.033	0.353	0.511
3	Abarkuh1	22	0.237	1.89		0.354		0.212	4.97	0.765	0.754		0.543	0.821	0.389			0.5	0.172	64.73				3.03	0.595	0.538
1	Abarkuh2	23		0.854		0.251			0.197						0.341					47.17				0.819
2	Abarkuh2	23		2.148		0.599			0.43	0.564			0.278		0.632					67.86				2.15	0.207
3	Abarkuh2	23		4.066	0.447	0.614	0.559	0.921	1.34	0.678	0.275	0.376	0.376	0.822	0.755	0.241		0.3		68.41	2.37	0.422		2.355	0.239	0.444
